# Supplementary material for: Combining Metal(loid) and Secondary Metabolite Levels in Olea europaea L. Samples for Geographical Identification
Source: Foods. 2024 Dec 12;13(24):4017. doi: 10.3390/foods13244017 (PMC11727026; doi:10.3390/foods13244017)
Supplement: Supplementary file 1 [file foods-13-04017-s001.zip]

Archive with 1 entries (1 files):
- foods-3345641-supplementary.pdf
